# Supplementary material for: Membrane Rearrangements in the Maturation of Circulating Human Reticulocytes
Source: Front Physiol. 2020 Mar 17;11:215. doi: 10.3389/fphys.2020.00215 (PMC7092714; doi:10.3389/fphys.2020.00215)
Supplement: Supplementary file 1 [file Table_1.XLSX]

## Sheet: EXP01
Exp. 01			integrated			integrated
LANE	ul	RBC	density	ul	RBC	density										y=ax^2+bx+c	a	b	c
1	1	Band 3	19.1	1	flotillin-2	36.46											132.78	-392.549	327.968
2	2	Band 3	147.81	2	flotillin-2	95.91											16.2095	-72.7151	157.919
3	3	Band 3	368.12	3	flotillin-2	167.66									Band 3		RBC	Retic
4	4	Band 3	861.97	4	flotillin-2	289.48									intensity		loading	Loading
5	5	Band 3	1607.15	5	flotillin-2	488.81									200		2.58332	5.00468
6	6	Band 3	2803.1	6	flotillin-2	824.35									400		3.12972	6.71125
		Retic			Retic										600		3.53582	7.92663
7	2	Band 3	71.49	2	flotillin-2	91.13									800		3.87404	8.92447
8	4	Band 3	130.41	4	flotillin-2	153.92									1000	1000	4.17009	9.79154
9	6	Band 3	352.26	6	flotillin-2	392.96									1200		4.43667	10.5688
10	8	Band 3	506.71	8	flotillin-2	909.56
11	10	Band 3	1137.43	10	flotillin-2	1391.16
12	12	Band 3	1595.44	12	flotillin-2	1421.21										y=ax^2+bx+c	a	b	c
original data																	33.7637	-86.6328	108.243
			integrated			integrated											3.60062	105.002	-226.792
LANE		RBC	density		RBC	density
1	1	Band 3	19.1	1	flotillin-2	36.46
2	2	Band 3	147.81	2	flotillin-2	95.91											Flot2	Flot2
3	3	Band 3	368.12	3	flotillin-2	167.66											RBC	Retic	Ratio
4	4	Band 3	861.97	4	flotillin-2	289.48									RBC	Retic	extrapolated	extrapolated	Retic/
5	5	Band 3	1607.15	5	flotillin-2	488.81									loading	Loading	intensity	intensity	RBC
6	6	Band 3	2803.1	6	flotillin-2	824.35									2.58332	5.00468	109.766	388.892	3.5429
		Retic			Retic										3.12972	6.71125	167.828	640.075	3.81387
7	2	Band 3	71.49	2	flotillin-2	91.13									3.53582	7.92663	224.039	831.749	3.71251
8	4	Band 3	130.41	4	flotillin-2	153.92									3.87404	8.92447	279.356	997.067	3.56916
9	6	Band 3	352.26	6	flotillin-2	392.96									4.17009	9.79154	334.116	1146.54	3.43156
10	8	Band 3	506.71	8	flotillin-2	909.56									4.43667	10.5688	388.488	1285.14	3.30804
11	10	Band 3	1137.43	10	flotillin-2	1391.16
12	12	Band 3	1595.44	12	flotillin-2	1421.21

## Sheet: EXP02
Exp. 02			integrated			integrated
LANE	ul	RBC	density	ul	RBC	density										y=ax^2+bx+c	a	b	c
1	1	Band 3	23.49	1	flotillin-2	272.01											975.866	-4410.69	4293.07
2	2	Band 3	243.71	2	flotillin-2	643.59											25.0496	235.325	35.568
3	3	Band 3	934.55	3	flotillin-2	1124.08									Band 3		RBC	Retic
4	4	Band 3	2128.03	4	flotillin-2	1582.14									intensity		loading	Loading
5	5	Band 3	4335.75	5	flotillin-2	2403.09									1000		3.57616	3.08513
6	6	Band 3	14272.2	6	flotillin-2	2805.56									2000		3.9204	5.32704
		Retic			Retic										3000		4.20463	7.15212
7	2	Band 3	763.13	2	flotillin-2	641.61									4000		4.45232	8.73139
8	4	Band 3	957.84	4	flotillin-2	586.72									5000	5000	4.67474	10.1436
9	6	Band 3	2668.5	6	flotillin-2	1192.13									6000		4.87833	11.4325
10	8	Band 3	3515.58	8	flotillin-2	3222.85
11	10	Band 3	4843.47	10	flotillin-2	6010.14
12	12	Band 3	3023.46	12	flotillin-2	7816.02										y=ax^2+bx+c	a	b	c
original data																	27.0766	336.301	-115.971
			integrated			integrated											80.4972	-353.06	832.837
LANE		RBC	density		RBC	density
1	1	Band 3	23.49	1	flotillin-2	272.01
2	2	Band 3	243.71	2	flotillin-2	643.59											Flot2	Flot2
3	3	Band 3	934.55	3	flotillin-2	1124.08											RBC	Retic	Ratio
4	4	Band 3	2128.03	4	flotillin-2	1582.14									RBC	Retic	extrapolated	extrapolated	Retic/
5	5	Band 3	4335.75	5	flotillin-2	2403.09									loading	Loading	intensity	intensity	RBC
6	6	Band 3	14272.2	6	flotillin-2	2805.56									3.57616	3.08513	1432.98	509.775	0.355745
		Retic			Retic										3.9204	5.32704	1618.62	1236.37	0.763843
7	2	Band 3	763.13	2	flotillin-2	641.61									4.20463	7.15212	1776.74	2425.36	1.36507
8	4	Band 3	957.84	4	flotillin-2	586.72									4.45232	8.73139	1918.09	3887.01	2.0265
9	6	Band 3	2668.5	6	flotillin-2	1192.13									4.67474	10.1436	2047.86	5534.04	2.70236
10	8	Band 3	3515.58	8	flotillin-2	3222.85									4.87833	11.4325	2168.99	7317.69	3.37378
11	10	Band 3	4843.47	10	flotillin-2	6010.14
12	12	Band 3	3023.46	12	flotillin-2	7816.02

## Sheet: EXP03
Exp. 03			integrated			integrated
LANE	ul	RBC	density	ul	RBC	density										y=ax^2+bx+c	a	b	c
1	1	Band 3	109.82	1	flotillin-2	157.83											94.1662	-114.443	124.113
2	2	Band 3	320.5	2	flotillin-2	310.56											0.523705	38.232	-8.987
3	3	Band 3	565.61	3	flotillin-2	467.91									Band 3		RBC	Retic
4	4	Band 3	1009.52	4	flotillin-2	815.08									intensity		loading	Loading
5	5	Band 3	2196.67	5	flotillin-2	1348.5									100		0.944101	2.74729
6	6	Band 3	2708.38	6	flotillin-2	1204.36									200		1.6917	5.10877
		Retic			Retic										300		2.10336	7.34325
7	2	Band 3	111.14	2	flotillin-2	136.56									400	400	2.42399	9.46925
8	4	Band 3	94.07	4	flotillin-2	135.42									500		2.69597	11.5012
9	6	Band 3	201.81	6	flotillin-2	242.41									600		2.93639	13.4505
10	8	Band 3	376.55	8	flotillin-2	396.45
11	10	Band 3	470.88	10	flotillin-2	760.26
12	12	Band 3	488	12	flotillin-2	1103.77										y=ax^2+bx+c	a	b	c
original data																	67.9429	-119.071	229.818
			integrated			integrated											12.2792	-73.8423	234.439
LANE		RBC	density		RBC	density
1	1	Band 3	109.82	1	flotillin-2	157.83
2	2	Band 3	320.5	2	flotillin-2	310.56											Flot2	Flot2
3	3	Band 3	565.61	3	flotillin-2	467.91											RBC	Retic	Ratio
4	4	Band 3	1009.52	4	flotillin-2	815.08									RBC	Retic	extrapolated	extrapolated	Retic/
5	5	Band 3	2196.67	5	flotillin-2	1348.5									loading	Loading	intensity	intensity	RBC
6	6	Band 3	2708.38	6	flotillin-2	1204.36									0.944101	2.74729	177.962	124.251	0.698188
		Retic			Retic										1.6917	5.10877	222.828	177.676	0.797369
7	2	Band 3	111.14	2	flotillin-2	136.56									2.10336	7.34325	279.956	354.33	1.26566
8	4	Band 3	94.07	4	flotillin-2	135.42									2.42399	9.46925	340.405	636.239	1.86906
9	6	Band 3	201.81	6	flotillin-2	242.41									2.69597	11.5012	402.631	1009.42	2.50705
10	8	Band 3	376.55	8	flotillin-2	396.45									2.93639	13.4505	466.008	1462.72	3.13884
11	10	Band 3	470.88	10	flotillin-2	760.26
12	12	Band 3	488	12	flotillin-2	1103.77

## Sheet: EXP04
Exp. 04			integrated			integrated
LANE	ul	RBC	density	ul	RBC	density										y=ax^2+bx+c	a	b	c
1	1	Band 3	53.49	1	flotillin-2	30.29											155.176	-494.266	512.626
2	2	Band 3	315.74	2	flotillin-2	98.92											15.1472	-87.9808	322.341
3	3	Band 3	576.11	3	flotillin-2	205.17									Band 3		RBC	Retic
4	4	Band 3	744.07	4	flotillin-2	375.82									intensity		loading	Loading
5	5	Band 3	1936.65	5	flotillin-2	578.08									300		2.67249	5.54227
6	6	Band 3	3191.1	6	flotillin-2	702.4									600		3.35312	8.07769
		Retic			Retic										900	900	3.83598	9.72847
7	2	Band 3	145.69	2	flotillin-2	64.49									1200		4.23192	11.0514
8	4	Band 3	249.8	4	flotillin-2	156.18									1500		4.57577	12.1876
9	6	Band 3	485.18	6	flotillin-2	358.19									1800		4.88389	13.1992
10	8	Band 3	542.26	8	flotillin-2	679.58
11	10	Band 3	770.57	10	flotillin-2	1431.95
12	12	Band 3	1558.93	12	flotillin-2	1659.03										y=ax^2+bx+c	a	b	c
original data																	11.8302	59.151	-54.673
			integrated			integrated											12.85	-6.73652	-7.505
LANE		RBC	density		RBC	density
1	1	Band 3	53.49	1	flotillin-2	30.29
2	2	Band 3	315.74	2	flotillin-2	98.92											Flot2	Flot2
3	3	Band 3	576.11	3	flotillin-2	205.17											RBC	Retic	Ratio
4	4	Band 3	744.07	4	flotillin-2	375.82									RBC	Retic	extrapolated	extrapolated	Retic/
5	5	Band 3	1936.65	5	flotillin-2	578.08									loading	Loading	intensity	intensity	RBC
6	6	Band 3	3191.1	6	flotillin-2	702.4									2.67249	5.54227	187.901	349.868	1.86198
		Retic			Retic										3.35312	8.07769	276.68	776.528	2.80659
7	2	Band 3	145.69	2	flotillin-2	64.49									3.83598	9.72847	346.307	1143.12	3.30089
8	4	Band 3	249.8	4	flotillin-2	156.18									4.23192	11.0514	407.519	1487.45	3.65001
9	6	Band 3	485.18	6	flotillin-2	358.19									4.57577	12.1876	463.686	1819.1	3.92314
10	8	Band 3	542.26	8	flotillin-2	679.58									4.88389	13.1992	516.393	2142.29	4.14857
11	10	Band 3	770.57	10	flotillin-2	1431.95
12	12	Band 3	1558.93	12	flotillin-2	1659.03

## Sheet: EXP05-STOM
Exp. 05 STOM			integrated			integrated
LANE	ul	RBC	density	ul	RBC	density										y=ax^2+bx+c	a	b	c
1	1	Band 3	69.86	1	stomatin	952.78											579.551	-2666.38	2626.2
2	2	Band 3	182.78	2	stomatin	1696.51											96.6415	-503.964	1444.79
3	3	Band 3	354.53	3	stomatin	1898.73									Band 3		RBC	Retic
4	4	Band 3	967.48	4	stomatin	2764.84									intensity		loading	Loading
5	5	Band 3	2843.78	5	stomatin	3767.87									1000		3.87702	4.08927
6	6	Band 3	8084.03	6	stomatin	5227.62									2500		4.55293	6.81657
		Retic			Retic										4000		5.06845	8.37267
7	2	Band 3	569.32	2	stomatin	1671.49									5500	5500	5.50201	9.59021
8	4	Band 3	1363	4	stomatin	2347.38									7000		5.88348	10.6249
9	6	Band 3	1994.66	6	stomatin	4182.45									8500		6.22808	11.5406
10	8	Band 3	3528.81	8	stomatin	3958.27
11	10	Band 3	5643.67	10	stomatin	5096.73
12	12	Band 3	9580.33	12	stomatin	3839.42										y=ax^2+bx+c	a	b	c
original data																	121.131	-34.9349	1003.18
			integrated			integrated											-20.252	666.092	345.798
LANE		RBC	density		RBC	density
1	1	Band 3	69.86	1	stomatin	952.78
2	2	Band 3	182.78	2	stomatin	1696.51											Flot2	Flot2
3	3	Band 3	354.53	3	stomatin	1898.73											RBC	Retic	Ratio
4	4	Band 3	967.48	4	stomatin	2764.84									RBC	Retic	extrapolated	extrapolated	Retic/
5	5	Band 3	2843.78	5	stomatin	3767.87									loading	Loading	intensity	intensity	RBC
6	6	Band 3	8084.03	6	stomatin	5227.62									3.87702	4.08927	2688.49	2730.97	1.0158
		Retic			Retic										4.55293	6.81657	3355.07	3945.24	1.1759
7	2	Band 3	569.32	2	stomatin	1671.49									5.06845	8.37267	3937.87	4503.07	1.14353
8	4	Band 3	1363	4	stomatin	2347.38									5.50201	9.59021	4477.85	4871.14	1.08783
9	6	Band 3	1994.66	6	stomatin	4182.45									5.88348	10.6249	4990.64	5136.75	1.02928
10	8	Band 3	3528.81	8	stomatin	3958.27									6.22808	11.5406	5484.15	5335.63	0.972919
11	10	Band 3	5643.67	10	stomatin	5096.73
12	12	Band 3	9580.33	12	stomatin	3839.42

## Sheet: EXP05-FLOT2
Exp. 05 FLOT-2			integrated			integrated
LANE	ul	RBC	density	ul	RBC	density										y=ax^2+bx+c	a	b	c
1	1	Band 3	37.67	1	Flot-2	71.58											580.681	-2674.54	2609.76
2	2	Band 3	169.29	2	Flot-2	125.17											96.8554	-507.472	1421.87
3	3	Band 3	319.78	3	Flot-2	187.99									Band 3		RBC	Retic
4	4	Band 3	946.82	4	Flot-2	282.74									intensity		loading	Loading
5	5	Band 3	2790.39	5	Flot-2	295.19									1000		3.89395	4.20321
6	6	Band 3	8071.17	6	Flot-2	434.62									2500		4.56446	6.86172
		Retic			Retic										4000		5.0774	8.40605
7	2	Band 3	539.42	2	Flot-2	172.12									5500	5500	5.50931	9.61748
8	4	Band 3	1336.54	4	Flot-2	377.89									7000		5.88958	10.6481
9	6	Band 3	1949.45	6	Flot-2	562.57									8500		6.23323	11.5608
10	8	Band 3	3484.03	8	Flot-2	835.17
11	10	Band 3	5624.62	10	Flot-2	1006.76
12	12	Band 3	9538.72	12	Flot-2	1292.39										y=ax^2+bx+c	a	b	c
original data																	4.06643	40.6781	28.834
			integrated			integrated											1.54884	89.1814	-10.416
LANE		RBC	density		RBC	density
1	1	Band 3	37.67	1	Flot-2	71.58
2	2	Band 3	169.29	2	Flot-2	125.17											Flot2	Flot2
3	3	Band 3	319.78	3	Flot-2	187.99											RBC	Retic	Ratio
4	4	Band 3	946.82	4	Flot-2	282.74									RBC	Retic	extrapolated	extrapolated	Retic/
5	5	Band 3	2790.39	5	Flot-2	295.19									loading	Loading	intensity	intensity	RBC
6	6	Band 3	8071.17	6	Flot-2	434.62									3.89395	4.20321	248.891	391.795	1.57416
		Retic			Retic										4.56446	6.86172	299.229	674.446	2.25394
7	2	Band 3	539.42	2	Flot-2	172.12									5.0774	8.40605	340.206	848.69	2.49464
8	4	Band 3	1336.54	4	Flot-2	377.89									5.50931	9.61748	376.369	990.545	2.63185
9	6	Band 3	1949.45	6	Flot-2	562.57									5.88958	10.6481	409.464	1114.81	2.72261
10	8	Band 3	3484.03	8	Flot-2	835.17									6.23323	11.5608	440.384	1227.6	2.78756
11	10	Band 3	5624.62	10	Flot-2	1006.76
12	12	Band 3	9538.72	12	Flot-2	1292.39

## Sheet: EXP06-STOM
Exp. 06 STOM			integrated			integrated
LANE	ul	RBC	density	ul	RBC	density										y=ax^2+bx+c	a	b	c
1	1	Band 3	62.22	1	stomatin	1005.02											147.961	434.246	-917.287
2	2	Band 3	79.79	2	stomatin	1342.47											121.188	-1031.06	1994.31
3	3	Band 3	570.22	3	stomatin	1826.31									Band 3		RBC	Retic
4	4	Band 3	5434.29	4	stomatin	1925.13									intensity		loading	Loading
5	5	Band 3	3765.74	5	stomatin	2130.93									1000		2.41991	7.399
6	6	Band 3	7167.66	6	stomatin	2262.28									2000		3.2091	8.5134
		Retic			Retic										3000	3000	3.88312	9.39151
7	2	Band 3	159.7	2	stomatin	1230.36									4000		4.48126	10.14
8	4	Band 3	89.77	4	stomatin	1608.35									5000		5.02452	10.8036
9	6	Band 3	552.33	6	stomatin	2584.2									6000		5.52571	11.4058
10	8	Band 3	1245.66	8	stomatin	3605.93
11	10	Band 3	3333.91	10	stomatin	6307.89
12	12	Band 3	7392.66	12	stomatin	8316.53										y=ax^2+bx+c	a	b	c
original data																	-38.2618	517.847	516.53
			integrated			integrated											67.2218	-218.946	1396.71
LANE		RBC	density		RBC	density
1	1	Band 3	62.22	1	stomatin	1005.02
2	2	Band 3	79.79	2	stomatin	1342.47											Flot2	Flot2
3	3	Band 3	570.22	3	stomatin	1826.31											RBC	Retic	Ratio
4	4	Band 3	5434.29	4	stomatin	1925.13									RBC	Retic	extrapolated	extrapolated	Retic/
5	5	Band 3	3765.74	5	stomatin	2130.93									loading	Loading	intensity	intensity	RBC
6	6	Band 3	7167.66	6	stomatin	2262.28									2.41991	7.399	1545.61	3456.8	2.23652
		Retic			Retic										3.2091	8.5134	1784.32	4404.84	2.46864
7	2	Band 3	159.7	2	stomatin	1230.36									3.88312	9.39151	1950.46	5269.47	2.70166
8	4	Band 3	89.77	4	stomatin	1608.35									4.48126	10.14	2068.78	6088.38	2.94299
9	6	Band 3	552.33	6	stomatin	2584.2									5.02452	10.8036	2152.51	6877.27	3.195
10	8	Band 3	1245.66	8	stomatin	3605.93									5.52571	11.4058	2209.74	7644.54	3.45948
11	10	Band 3	3333.91	10	stomatin	6307.89
12	12	Band 3	7392.66	12	stomatin	8316.53

## Sheet: EXP06-FLOT2
Exp. 06 FLOT-2			integrated			integrated
LANE	ul	RBC	density	ul	RBC	density										y=ax^2+bx+c	a	b	c
1	1	Band 3	258.24	1	Flot-2	265.06											149.952	403.41	-713.561
2	2	Band 3	169.64	2	Flot-2	254.45											123.312	-1047.49	2145.42
3	3	Band 3	708.84	3	Flot-2	455.14									Band 3		RBC	Retic
4	4	Band 3	5667.66	4	Flot-2	630.83									intensity		loading	Loading
5	5	Band 3	3729.27	5	Flot-2	1076.12									1000		2.29311	7.20549
6	6	Band 3	7302.2	6	Flot-2	2234.28									2000		3.11644	8.35345
		Retic			Retic										3000	3000	3.80991	9.2443
7	2	Band 3	319.46	2	Flot-2	376.4									4000		4.42056	9.99878
8	4	Band 3	152.49	4	Flot-2	335.87									5000		4.97247	10.6652
9	6	Band 3	692.36	6	Flot-2	951.82									6000		5.47989	11.2686
10	8	Band 3	1377.67	8	Flot-2	1126.67
11	10	Band 3	3608.45	10	Flot-2	2044.65
12	12	Band 3	7613.13	12	Flot-2	5961.9										y=ax^2+bx+c	a	b	c
original data																	121.826	-496.016	707.675
			integrated			integrated											93.7367	-837.618	1976.19
LANE		RBC	density		RBC	density
1	1	Band 3	258.24	1	Flot-2	265.06
2	2	Band 3	169.64	2	Flot-2	254.45											Flot2	Flot2
3	3	Band 3	708.84	3	Flot-2	455.14											RBC	Retic	Ratio
4	4	Band 3	5667.66	4	Flot-2	630.83									RBC	Retic	extrapolated	extrapolated	Retic/
5	5	Band 3	3729.27	5	Flot-2	1076.12									loading	Loading	intensity	intensity	RBC
6	6	Band 3	7302.2	6	Flot-2	2234.28									2.29311	7.20549	210.86	807.463	3.82937
		Retic			Retic										3.11644	8.35345	345.069	1520.14	4.40533
7	2	Band 3	319.46	2	Flot-2	376.4									3.80991	9.2443	586.252	2243.45	3.82678
8	4	Band 3	152.49	4	Flot-2	335.87									4.42056	9.99878	895.652	2972.41	3.31871
9	6	Band 3	692.36	6	Flot-2	951.82									4.97247	10.6652	1253.45	3705	2.95584
10	8	Band 3	1377.67	8	Flot-2	1126.67									5.47989	11.2686	1647.89	4440.21	2.69447
11	10	Band 3	3608.45	10	Flot-2	2044.65
12	12	Band 3	7613.13	12	Flot-2	5961.9

## Sheet: EXP07-STOM
Exp. 07 STOM			integrated			integrated
LANE	ul	RBC	density	ul	RBC	density										y=ax^2+bx+c	a	b	c
1	1	Band 3	460.11	1	stomatin	1264.73											116.785	413.474	163.96
2	2	Band 3	1535.39	2	stomatin	2037.22											172.234	-1275.69	2780.17
3	3	Band 3	3047.65	3	stomatin	2916.27									Band 3		RBC	Retic
4	4	Band 3	3786.87	4	stomatin	3401.76									intensity		loading	Loading
5	5	Band 3	4034.65	5	stomatin	4546.95									3000		3.46598	7.57519
6	6	Band 3	7429.51	6	stomatin	6533.57									3500	3500	3.85998	7.9335
		Retic			Retic										5000		4.90385	8.86118
7	2	Band 3	428.99	2	stomatin	1345.55									6500		5.80522	9.64577
8	4	Band 3	843.26	4	stomatin	1888.93									8000		6.61019	10.3382
9	6	Band 3	2160.37	6	stomatin	3027.22									9500		7.34435	10.9649
10	8	Band 3	3522.77	8	stomatin	3811.72
11	10	Band 3	5698.11	10	stomatin	6240.08
12	12	Band 3	13141.9	12	stomatin	5990.06										y=ax^2+bx+c	a	b	c
original data																	127.414	89.781	1203.4
			integrated			integrated											5.32714	454.856	210.09
LANE		RBC	density		RBC	density
1	1	Band 3	460.11	1	stomatin	1264.73
2	2	Band 3	1535.39	2	stomatin	2037.22											Flot2	Flot2
3	3	Band 3	3047.65	3	stomatin	2916.27											RBC	Retic	Ratio
4	4	Band 3	3786.87	4	stomatin	3401.76									RBC	Retic	extrapolated	extrapolated	Retic/
5	5	Band 3	4034.65	5	stomatin	4546.95									loading	Loading	intensity	intensity	RBC
6	6	Band 3	7429.51	6	stomatin	6533.57									3.46598	7.57519	3045.21	3961.4	1.30086
		Retic			Retic										3.85998	7.9335	3448.36	4153.98	1.20463
7	2	Band 3	428.99	2	stomatin	1345.55									4.90385	8.86118	4707.7	4658.94	0.989642
8	4	Band 3	843.26	4	stomatin	1888.93									5.80522	9.64577	6018.54	5093.16	0.846246
9	6	Band 3	2160.37	6	stomatin	3027.22									6.61019	10.3382	7364.2	5481.84	0.744391
10	8	Band 3	3522.77	8	stomatin	3811.72									7.34435	10.9649	8735.45	5838.03	0.668314
11	10	Band 3	5698.11	10	stomatin	6240.08
12	12	Band 3	13141.9	12	stomatin	5990.06

## Sheet: EXP07-FLOT2
Exp. 07 FLOT-2			integrated			integrated
LANE	ul	RBC	density	ul	RBC	density										y=ax^2+bx+c	a	b	c
1	1	Band 3	484.78	1	Flot-2	9.29											111.2	467.626	147.916
2	2	Band 3	1645.17	2	Flot-2	124.22											182.051	-1431.05	3494.28
3	3	Band 3	3105.1	3	Flot-2	399.91									Band 3		RBC	Retic
4	4	Band 3	3853.5	4	Flot-2	856.2									intensity		loading	Loading
5	5	Band 3	4234.75	5	Flot-2	1568.11									3000		3.38092	7.49863
6	6	Band 3	7503.52	6	Flot-2	4439.22									3500	3500	3.77663	7.8647
		Retic			Retic										5000		4.82953	8.80052
7	2	Band 3	916.61	2	Flot-2	179.09									6500		5.74238	9.58349
8	4	Band 3	1016.73	4	Flot-2	239.73									8000		6.55955	10.2705
9	6	Band 3	2287.82	6	Flot-2	773.22									9500		7.30601	10.89
10	8	Band 3	3653.84	8	Flot-2	1925.47
11	10	Band 3	5881.02	10	Flot-2	5288.22
12	12	Band 3	13372.2	12	Flot-2	6661.82										y=ax^2+bx+c	a	b	c
original data																	277.246	-1171.08	1126.69
			integrated			integrated											79.8296	-421.738	620.428
LANE		RBC	density		RBC	density
1	1	Band 3	484.78	1	Flot-2	9.29
2	2	Band 3	1645.17	2	Flot-2	124.22											Flot2	Flot2
3	3	Band 3	3105.1	3	Flot-2	399.91											RBC	Retic	Ratio
4	4	Band 3	3853.5	4	Flot-2	856.2									RBC	Retic	extrapolated	extrapolated	Retic/
5	5	Band 3	4234.75	5	Flot-2	1568.11									loading	Loading	intensity	intensity	RBC
6	6	Band 3	7503.52	6	Flot-2	4439.22									3.38092	7.49863	336.47	1946.75	5.7858
		Retic			Retic										3.77663	7.8647	658.313	2241.33	3.40465
7	2	Band 3	916.61	2	Flot-2	179.09									4.82953	8.80052	1937.54	3091.65	1.59566
8	4	Band 3	1016.73	4	Flot-2	239.73									5.74238	9.58349	3544.09	3910.52	1.10339
9	6	Band 3	2287.82	6	Flot-2	773.22									6.55955	10.2705	5374.22	4709.64	0.87634
10	8	Band 3	3653.84	8	Flot-2	1925.47									7.30601	10.89	7369.59	5494.88	0.745615
11	10	Band 3	5881.02	10	Flot-2	5288.22
12	12	Band 3	13372.2	12	Flot-2	6661.82

[truncated: 9 more sheets: EXP08-STOM, EXP08-FLOT2, EXP09-FLOT2, EXP10-STOM, EXP10-FLOT2, EXP11-STOM, EXP11-FLOT2, EXP09-10-B3-Sp, SUMMARY]
